# Supplementary material for: Early gut microbiota transplantation in broiler chicks exerts effects on intestinal health depending on the donor’s microbial composition
Source: Poult Sci. 2026 Apr 22;105(7):106999. doi: 10.1016/j.psj.2026.106999 (PMC13136752; doi:10.1016/j.psj.2026.106999)
Supplement: Supplementary file 1 [file mmc1.xlsx]

## Sheet: TableS1
Table S1: Primers used for high-throughput qPCR, and a brief description of their main function
Categories	Gene name	Full name	Brief function	F	R	Access	references
antioxidant gene	NRF1	Nuclear Respiratory Factor 1	Regulates mitochondrial transcription and biogenesis.	AAGAACACGGCGTGACTCAA	TCGCTTCCGTTTCTTACCCG	NM_001030646.1	1
	PGC-1 α	Peroxisome Proliferator-Activated Receptor Gamma Coactivator 1-Alpha	Master regulator of mitochondrial biogenesis and metabolism.	GACGTATCGCCTTCTTGCTC	CTCGATCGGGAATATGGAGA	AB170013.1	1
	SIRT1	Sirtuin 1	NAD⁺-dependent deacetylase; regulates stress response and energy metabolism.	CGCAGCCCGATAACTTCCTT	CGTTTCTGGGAGCAGGTCTT	NM_001004767.1	1
	TFAM	Mitochondrial transcription factor A	Maintains mtDNA stability and regulates transcription.	GTGAAAGCCTGGCGAAACTG	CACAGCTCAGGTTACACCGT	NM_204100.1	1
	FOXO1	Forkhead Box O1	Transcription factor regulating apoptosis, oxidative stress, and metabolism.	AGCACAGCGTAAAGACAACC	GGAGAATTTAACCGTAGCCTCCT	NM_204328.2	this study
	NRF2	Nuclear Factor Erythroid 2–Like 2	Master regulator of antioxidant defense genes.	AGTGACCCAGTCTTCATTTC	TCTTCCCAAACTTGCTCTAT	XM_046921130.1	2
	HO1	Heme Oxygenase 1	Degrades heme and protects against oxidative stress.	CTGGAGAAGGGTTGGCTTTCT	GAAGCTCTGCCTTTGGCTGTA	NM_205344.2	this study
	SOD2	Superoxide Dismutase 2	Converts mitochondrial superoxide into hydrogen peroxide.	ACGCCACCTACGTGAACAAC	TGAGCTGTAACATCACCTTTTGC	NM_204211.2	this study
	SOD1	Superoxide Dismutase 1	Detoxifies cytosolic superoxide radicals.	GGTGCTCACTTTAATCCTG	CTACTTCTGCCACTCCTCC	NM_205064	this study
	GPX1	Glutathione Peroxidase 1	Reduces hydrogen peroxide via glutathione.	TTCGGGCACCAGGAGAACG	AAGTTGGGTTTGAAGCCGTTG	NM_001277853.3	this study
	CAT	Catalase	Breaks down hydrogen peroxide into water and oxygen.	TGCTGGCAACCCAATAGGAG	AATAGCCAAAGGCACCTGCT	NM_001031215.2	this study
Tryptophan metabolism	TPH1	Tryptophan Hydroxylase 1	Rate-limiting enzyme for serotonin biosynthesis.	GGCGTGAAGTACAATCCG	GAGGGCATCGCTGACAAT	NM_204956.1	3
	SLC6A4	Solute Carrier Family 6 Member 4/ Serotonin transporter	reuptakes serotonin.	GCCACAACCACCACCACAA	CTCCTCCTCCATTCTGATAGCATAT	NM_213572.1	3
	HTR2A	5-Hydroxytryptamine Receptor 2A	Serotonin receptor mediating excitatory (Gq) signaling.	CCATCTACCACAGCCGGTTT	AGGCATGGAGATACCAACTGA	NM_001318420.2	this study
	HTR4	5-Hydroxytryptamine Receptor 4	Serotonin receptor mediating cAMP (Gs) signaling.	ATGGACACTGAACACCCAGC	AAGCCCTCACTCGAACTCAC	XM_040682639.2	this study
	MAO-A	Monoamine Oxidase A	Degrades serotonin, norepinephrine, dopamine.	ATGAAGAGAAGAACTGGACTATGGA	CAGAAGGTGGTGGTGAATGGT	NM_001030799.1	3
	MAO-B	Monoamine Oxidase B	Degrades dopamine and phenylethylamine.	CAATGGAGGACAGGAGAGGAAG	CCGACTGGTCAATGCGAACTA	XM_416766.6	3
	AHR	Aryl Hydrocarbon Receptor	Xenobiotic-sensing transcription factor.	CGGAAACCTGTGCAGAAAATAGTAA	CATTCAAACGGTCCCTGTGC	NM_204118.3	this study
	CYP1A1	Cytochrome P450 Family 1 Subfamily A Member 1	Metabolizes xenobiotics and environmental toxins.	AGCGAACCACGACGAGAAG	GCCGAAGATCAGCACCTTGT	NM_205147.2	this study
	CYP1A2	Cytochrome P450 Family 1 Subfamily A Member 2	Drug- and toxin-metabolizing enzyme.	GGAGCCTCATGTACCTCGTG	CCGATGGTCTGATCCAGCTC	XM_015278761.3	this study
	CYP450	Cytochrome P450 enzymes	Enzyme superfamily for xenobiotic metabolism.	ACCACTTCTGGAAGGAGGGA	CGCTCTCGTAGACACCCAAC	D49803.1	4
nutrient transport	SLC1A1	Solute Carrier Family 1 Member 1/ Excitatory amino acid carrier 1	High-affinity glutamate transporter.	TGCTGCTTTGGATTCCAGTGT	AGCAATGACTGTAGTGCAGAAGTAATATATG	XM_046936555.1	4
	SLC1A4	Solute Carrier Family 1 Member 4/ Neutral amino acid transporter	Neutral amino acid transporter (ASCT1).	ACAGCAAGCTGTGGTCAGAA	TCTCCCAGAATGCAATCACAGT	XM_046914471.1	4
	SLC2A1	Solute Carrier Family 2 Member 1/ Glucose transporter 1	Facilitates basal glucose uptake.	GCAAGATGACAGCTCGCCT	GCTCCTCATATCGGTACAGCC	NM_205209.2	4
	SLC2A2	Solute Carrier Family 2 Member 2/ Glucose transporter 2	Low-affinity glucose transporter in liver, kidney, intestine.	CAGGAACGTTGGTCCTCTCC	GCGCCCATAGTGTGCTTCTA	NM_207178.2	4
	SLC5A1	Solute Carrier Family 5 Member 1/ Sodium or glucose cotransporter 1	Sodium-dependent glucose transporter in intestine.	GCCATGGCCAGGGCTTA	CAATAACCTGATCTGTGCACCAGTA	XM_046928028.1	4
	SLC7A1	Solute Carrier Family 7 Member 1/ Cationic amino acid transporter 1	Cationic amino acid transporter (arginine).	CAAGAGGAAAACTCCAGTAATTGCA	AAGTCGAAGAGGAAGGCCATAA	XM_046941902.1	4
	SLC7A5	Solute Carrier Family 7 Member 5/ L-type amino acid transporter 1	Large neutral amino acid transporter (LAT1).	ACGTGCAAGCTCACACCTAA	CGAGGCCTCCTCAACTCTCA	NM_001030579.3	4
	SLC7A6	Solute Carrier Family 7 Member 6/ y+L amino acid transporter 2	Cationic and neutral amino acid transporter.	GCCCTGTCAGTAAATCAGACAAGA	TTCAGTTGCATTGTGTTTTGGTT	XM_040681080.2	4
	SLC7A9	Solute Carrier Family 7 Member 9/ b(0,+) amino acid transporter	Transporter for dibasic amino acids.	CAGTAGTGAATTCTCTGAGTGTGAAGCT	GCAATGATTGCCACAACTACCA	XM_046925529.1	4
	SLC5A8	Solute Carrier Family 5 Member 8/ Sodium-coupled monocarboxylate transporter 1	Sodium-coupled monocarboxylate transporter.	GCACTTGACCAGTTGATGCC	GGTCTTCGACAGTCACAGCA	XM_040652754.2	this study
	SLC16A1	Solute Carrier Family 16 Member 1/ Monocarboxylate transporter 1	Monocarboxylate transporter (lactate, pyruvate).	GCACGCGCAGATCTTTGA	TATCCCACAGGGCCTCCAAT	NM_001006323.2	this study
	FABP2	Fatty Acid Binding Protein 2	Intracellular fatty acid transport and metabolism.	TGAATGTGGCTGGCTCGATTT	CAGGTTGACCCCTCCTGTACG	AY563636.1	4
barrier function	CLDN2	Claudin 2	Tight junction protein regulating paracellular permeability.	ACTGCAGCTGCCCTCGGT	AAGCTTCACCCTGCTGCTGT	NM_001277622.1	4
	CLDN3	Claudin 3	Tight junction protein maintaining epithelial barrier.	GCCAAGATCACCATCGTCTC	CACCAGCGGGTTGTAGAAAT	NM_204202.2	4
	OCLN	Occludin	Integral tight junction protein.	CGCAGATGTCCAGCGGTTACT	CAGAGCAGGATGACGATGAGGAA	NM_205128.1	5
	ZO-1	Zonula Occludens 1	Tight junction scaffolding protein linking cytoskeleton.	ACCACAAGGAGCCATTCCAG	GTGAGGCCCACACATTACCA	XM_040680624.2	4
	ZO-2	Zonula Occludens 2	Scaffolding protein in tight junctions.	GCCCAGCAGATGGATTACTT	TGGCCACTTTTCCACTTTTC	XM_040655419.2	4
	JAM2	Junctional Adhesion Molecule 2	Adhesion molecule in tight junctions.	GGTACTTGGGGGTCTTCTGC	TGTGCTTGCAACTAAGAATAGCC	NM_001397141.1	4
	JAM3	Junctional Adhesion Molecule 3	Tight junction protein; regulates leukocyte transmigration.	CCAGAGTGTTGAGCTGTCCT	AGAATTTCTGCCCGAGTTGC	XM_417876	4
	MUC2	Mucin 2	Major intestinal mucin; forms protective mucus layer.	CCCTGGAAGTAGAGGTGACTG	TGACAAGCCATTGAAGGACA	XM_046942297.1	4
Signal transduction	AKT1	AKT Serine/Threonine Kinase 1	Central kinase for survival and metabolism.	CATCCCTTTTGTGGACCCTTCT	CGGGAATGTCTCTTGGTGGAT	NM_205055.1	6
	PIK3CA	Phosphatidylinositol-4,5-Bisphosphate 3-Kinase Catalytic Subunit Alpha	Catalytic subunit of PI3K, activates AKT/mTOR.	ATGCCATCTTACTCCAGGCG	TAGTCCAGAGGGACTTGGCT	NM_001004410.1	6
	EIF4EBP1	Eukaryotic Translation Initiation Factor 4E Binding Protein 1	Translation repressor regulated by mTOR.	ATTGAGAACAACCATGTCCAGAAC	ATGTCAAACTGCTCTTCTTCACCT	XM_040689367.2	4
	RPS6KB1	Ribosomal Protein S6 Kinase B1	Downstream target of mTOR controlling translation.	ACACCTGTTGATAGCCCAGATGA	GCCACATACGTAAAACCCAGAAA	XM_046930143.1	4
	mTOR	Mechanistic Target of Rapamycin	Master regulator of growth, metabolism, and autophagy.	TGCTGACAAACGCTATGGAGGT	AGCCATGACACTGTCCTTATGCT	XM_040689168.2	4
	TLR2	Toll-Like Receptor 2	Recognizes bacterial lipoproteins; innate immunity.	AGGCGATCCCAAGAGGTTC	TTTCCCAAAACATCTGCTGTTG	XM_046915412.1	4
	TLR3	Toll-Like Receptor 3	Recognizes viral double-stranded RNA.	GATCCATGGTGCAGGAAGTTT	TGGAGTCTCGACTTTGCTCA	NM_001011691.4	this study
	TLR4	Toll-Like Receptor 4	Recognizes bacterial lipopolysaccharide (LPS).	GTCTCTCCTTCCTTACCTGCTGTTC	AGGAGGAGAAAGACAGGGTAGGTG	NM_001030693.1	6
	TRIF	TIR-Domain-Containing Adapter-Inducing Interferon-β	Adapter in TLR3/4 signaling.	TCAGCCATTCTCCGTCCTCTTC	GGTCAGCAGAAGGATAAGGAAAGC	NM_001081506.1	6
	MyD88	Myeloid Differentiation Primary Response 88	Adapter in TLR signaling leading to NF-κB activation.	CGTGCCAAAGACTTCAGAGC	CCATCCTCCGACACCTTCTTT	NM_001030962.5	this study
	IRF7	Interferon Regulatory Factor 7	Master regulator of type I interferon responses.	TACACTGAGGACTTGCTGGAGGT	AAGATGGTGGTCTCCTGATCC	NM_205372.2	7
	NFKB1	Nuclear Factor Kappa B Subunit 1	Transcription factor for inflammation.	GAAGGAATCGTACCGGGAACA	CTCAGAGGGCCTTGTGACAGTAA	NM_205134.1	6
	NLRP3	NLR Family Pyrin Domain Containing 3	Inflammasome component activating caspase-1.	GCTCCTTGCGTGCTCTAAGACC	TTGTGCTTCCAGATGCCGTCAG	XM_040700804.1	8
	NOD1	Nucleotide-Binding Oligomerization Domain 1	Intracellular bacterial peptidoglycan sensor.	AGCACTGTCCATCCTCTGTCC	TGAGGGTTGGTAAAGGTCTGCT	NM_001318438.1	this study
cytokine and immune	IFNγ	Interferon Gamma	Type II interferon; activates macrophages.	CCAAGCTCCCGATGAACGAC	TCCTCTGAGACTGGCTCCTTT	NM_205149.2	this study
	IFN-α	Interferon Alpha	Antiviral type I interferon.	CAGGATGCCACCTTCTCTCAC	AGGATGGTGTCGTTGAAGGAG	XM_040656607.1	this study
	IFN-β	Interferon Beta	Antiviral type I interferon.	CCTCAACCAGATCCAGCATTAC	CCCAGGTACAAGCACTGTAGTT	NM_001024836.2	this study
	IL22	Interleukin 22	Supports epithelial defense and repair.	ACATCAGGGAGAACAACCGC	TGCCACATCCTCAGCATACG	NM_001199614.1	4
	IL17	Interleukin 17	Pro-inflammatory cytokine from Th17 cells.	GAGAAGAGTGGTGGGAAAG	TCTACAAACTTGTTTATCAGCAT	XM_040668476.2	this study
	IL2	Interleukin 2	Promotes T-cell proliferation.	CACACCAACTGAGACCCAGG	CCGGTGTGATTTAGACCCGTA	NM_204153.2	this study
	IL8	Interleukin 8	Neutrophil chemotactic factor.	AGATGTGAAGCTGACGCCAA	GAGCTGAGCCTTGGCCATAA	NM_205498.2	4
	TGFβ	Transforming Growth Factor Beta 1	Regulates immune suppression and fibrosis.	CGGCCGACGATGAGTGGCTC	CGGGGCCCATCTCACAGGGA	NM_001318456.1	this study
	TNFα	Tumor Necrosis Factor Alpha	Central pro-inflammatory cytokine.	TTGCGAGGGGAGAGGAGAAA	GTCAGTACCGCGTCGTCTTT	XM_046927261.1	4
	AVBD9	Avian Beta-Defensin 9	Antimicrobial peptide in chickens.	CTGAGACCTCACTGACCACG	GTGCTCCCAGGACTCTTCAC	NM_001001611.3	4
	HSPA4	Heat Shock Protein Family A Member 4	Molecular chaperone, stress response.	TGAGACTAATAAATGAATCAACTGCAGT	CCCCATATCCACAAAAACAACA	XM_046927108.1	4
	IL18	Interleukin 18	Pro-inflammatory cytokine activating IFN-γ.	CTCCTCCACACAGCAACACA	ATGCAGTTGGCCACTTCTGT	XM_046932259.1	4
	IL1β	Interleukin 1 Beta	Major pro-inflammatory cytokine.	ACCTACAAGCTAAGTGGGCG	ATACCTCCACCCCGACAAGG	NM_204524.1	this study
programmed cell death	BAX	BCL2 Associated X	Pro-apoptotic protein, mitochondrial pathway.	TATGGGACACCAGGAGGGTA	CGTAGACCTTGCGGATAAAGC	XM_040676625.2	this study
	BCL2	B-Cell Lymphoma 2	Anti-apoptotic protein, mitochondrial integrity.	ATGACCGAGTACCTGAACCG	CAAGAGTGATGCAAGCTCCC	NM_205339.2	5
	CASP3	Caspase 3	Executioner caspase in apoptosis.	AGGTGGAGGAGCTCTCCTATG	CCTGAGCGTGGTCCATCTTT	NM_204725.2	this study
	CASP9	Caspase 9	Initiator caspase in intrinsic apoptosis.	TGGAGAAGCGTTTCAGGTCC	ACTGAATATGGCTTGTCTGGCA	XM_046903261.1	this study
	CASP8	Caspase 8	Initiator caspase in extrinsic apoptosis.	GGGTGTCTCCGTTCAGGTAT	TCTCAATGAAAACGTCCGGC	NM_204592.4	this study
	CASP1	Caspase 1	Inflammasome caspase activating IL-1β and IL-18.	GTGCTGCCGTGGAGACAACATAG	AGGAGACAGTATCAGGCGTGGAAG	XM_025142104.1	9
	LC3-2	Microtubule Associated Protein 1 Light Chain 3 Beta	Autophagy marker, associated with autophagosomes.	CTTCTTCCTCCTGGTGAACG	GCACTCCGAAAGTCTCCTGA	NM001031461	10
	LC3-1	Microtubule Associated Protein 1 Light Chain 3 Alpha	Autophagy-related protein, early stage marker.	TTACACCCATATCAGATTCTTG	ATTCCAACCTGTCCCTCA	XM417327	10
	ATG5	Autophagy Related 5	Essential for autophagosome formation.	GGCACCGACCGATTTAGT	GCTGATGGGTTTGCTTTT	NM_001006409	10
	ATG6	Autophagy Related 6 / Beclin 1	Regulates autophagy initiation.	AGCAGGAAGAAGCTCAGTATCA	ACGCATCTGGTTCTCCACAC	NM_001006332.1	this study
	GPX4	Glutathione Peroxidase 4	Protects against lipid peroxidation, ferroptosis regulator.	CTTCGTCTGCATCATCACCAA	TCGACGAGCTGAGTGTAATTCAC	NM_204220.3	2
	SLC7A11	Solute Carrier Family 7 Member 11/ Cystine/Glutamate Antiporter	Cystine/glutamate antiporter; regulates redox.	TGTGAGAGTCTGGGTGGAAC	AAATCTGAATGCGGGCACTC	XM_040670528.1	2
	FTH1	Ferritin Heavy Chain 1	Iron storage protein.	GTCGTATCCACCGCATCTCT	GCCACATCATCCCGGTCAAA	NM_205086.2	2
	ACSL4	Acyl-CoA Synthetase Long Chain Family Member 4	Promotes lipid metabolism and ferroptosis sensitivity.	ACCGTTGTTATCTTCTGCGAGACC	ACGCTCCACATTCATTGAGACCATAG	XM_040670609.2	this study
	TFRC	Transferrin Receptor	Mediates iron uptake.	GGAGACTCCTGATGCTATCGT	TGGCATTTGCAACCTTCTCAG	NM_205256.2	this study
reference gene	B-ACTIN	Actin Beta	Cytoskeletal protein; reference gene.	TGACTGACCGCGTTACT	GACCCACGATAGATGGGAA	NM_205518.2	4
	GAPDH	Glyceraldehyde-3-Phosphate Dehydrogenase	Glycolytic enzyme; reference gene.	CGTGCAGCAGGAACACTA	CAGATCGATGAAGGGATC	NM_204305.2	4
	B2M	Beta-2-Microglobulin	MHC class I component; reference gene.	TACTCCGACATGTCCTTCAACG	TCAGAACTCGGGATCCCACTT	NM_001001750.4	4
	TBP	TATA-Box Binding Protein	General transcription factor; reference gene.	AGCTCTGGGATAGTGCCACAG	ATAATAACAGCAGCAAAACGCTTG	XM_046913188.1	4
	UBC	Ubiquitin C	Polyubiquitin precursor; reference gene.	GGGATGCAGATCTTCGTGAAA	CTTGCCAGCAAAGATCAACCTT	M11100.1	4
	YWHAZ	14-3-3 Protein Zeta	Adapter protein in signal transduction; reference gene.	GCAAGCAGAAAGCAAAGTTTTCT	TGTGATTGCTCCACAATCCCT	XM_046911632.1	4
References:
1	Bisdemethoxycurcumin protects small intestine from lipopolysaccharide-induced mitochondrial dysfunction via activating mitochondrial antioxidant systems and mitochondrial biogenesis in broiler chickens
2	Copper Exposure Induced Chicken Hepatotoxicity: Involvement of Ferroptosis Mediated by Lipid Peroxidation, Ferritinophagy, and Inhibition of FSP1-CoQ10 and Nrf2/SLC7A11/GPX4 Axis
3	Malfunctioned inflammatory response and serotonin metabolism at the microbiota-gut-brain axis drive feather pecking behavior in laying hens
4	Linking gastrointestinal tract structure, function, and gene expression signatures to growth variability in broilers: a novel interpretation for flock uniformity
5	Chicken jejunal microbiota improves growth performance by mitigating intestinal inflammation
6	Nutrigenomic profiling of reduced specification diets and phytogenic inclusion effects on critical toll-like receptor signaling, mitogen-activated protein kinase-apoptosis, and PI3K-Akt-mTOR gene components along the broiler gut
7	Tissue distribution and developmental changes of interferon regulatory factors in chickens and effects of infectious bursal disease virus infection
8	Glycerol monolaurate improves intestinal morphology and antioxidant status by suppressing inflammatory responses and nuclear factor kappa-B signaling in lipopolysaccharide-exposed chicken embryos
9	Dihydromyricetin attenuates Escherichia coli lipopolysaccharide-induced ileum injury in chickens by inhibiting NLRP3 inflammasome and TLR4/NF-κB signalling pathway
10	Interplay between elemental imbalance-related PI3K/Akt/mTOR-regulated apoptosis and autophagy in arsenic (III)-induced jejunum toxicity of chicken
